# Supplementary material for: Molybdenum-Induced Oxidative and Inflammatory Injury and Metabolic Pathway Disruption in Goat Pancreas
Source: Metabolites. 2025 Aug 9;15(8):541. doi: 10.3390/metabo15080541 (PMC12388552; doi:10.3390/metabo15080541)
Supplement: Supplementary file 1 [file metabolites-15-00541-s001.zip]

Archive with 1 entries (1 files):
- metabolites-3711246-supplementary.pdf
